# Supplementary material for: Assembly and comparative analysis of the complete mitochondrial genome of Indocalamus longiauritus
Source: Front Plant Sci. 2025 Jun 13;16:1599464. doi: 10.3389/fpls.2025.1599464 (PMC12202455; doi:10.3389/fpls.2025.1599464)
Supplement: Supplementary file 1 [file Table1.xlsx]

## Sheet: Table S1
Table S1 Species and GenBank accessions used for phylogenetic anlaysis
Species	Accession number of mt genome	Accession number of cp genome	Family
Indocalamus longiauritus	PV366312, PV366313, and PV366314	PV366311	Bambusoideae
Indocalamus tessellatus	PQ456900	PQ374428	Bambusoideae
Bambusa oldhamii	EU365401	NC_012927	Bambusoideae
Fargesia qinlingensis	PP885440	NC_040002	Bambusoideae
Triticum aestivum cultivar Chinese Yumai	NC_036024	NC_002762	Pooideae
Chrysopogon zizanioides	NC_056367	NC_035034	Panicoideae
Tripsacum dactyloides	NC_008362	NC_037087	Panicoideae
Eleusine indica	NC_040989	NC_030486	Eragrostoideae
Zea mays subsp. mays	NC_007982	KF241981	Panicoideae
Lolium perenne	JX999996	NC_009950	Pooideae
Tripsacum dactyloides	NC_008362	NC_037087	Panicoideae
Oryza sativa Indica Group	NC_007886	JN861110	Oryzoideae
Paspalum vaginatum	PP072315	NC_039462	Panicoideae
Sorghum bicolor	NC_008360	NC_008602	Panicoideae
Coix lacryma-jobi	MT471097	NC_013273	Panicoideae
Saccharum officinarum	OK037503	NC_035224	Panicoideae
Setaria italica	OR734218	NC_022850	Panicoideae
	OR734219
Aconitum kusnezoffii	NC_053920	NC_031422	Outgroup
Anemone maxima	NC_053368	NC_045909	Outgroup

## Sheet: Table S2
Table S2 Relative synonymous codon usage (RSCU) in the I. longiauritus mitogenome
Amino Acid	Codon	Number	RSCU
Ala	GCU	248	1.5
Ala	GCA	161	0.98
Ala	GCC	150	0.91
Ala	GCG	101	0.61
Arg	AGA	168	1.47
Arg	CGA	140	1.22
Arg	CGU	133	1.16
Arg	AGG	96	0.84
Arg	CGG	85	0.74
Arg	CGC	64	0.56
Asn	AAU	216	1.35
Asn	AAC	104	0.65
Asp	GAU	230	1.37
Asp	GAC	106	0.63
Cys	UGU	81	1.14
Cys	UGC	61	0.86
Gln	CAA	231	1.55
Gln	CAG	68	0.45
Glu	GAA	296	1.35
Glu	GAG	143	0.65
Gly	GGA	240	1.39
Gly	GGU	221	1.28
Gly	GGG	137	0.79
Gly	GGC	94	0.54
His	CAU	190	1.53
His	CAC	59	0.47
Ile	AUU	328	1.27
Ile	AUC	226	0.87
Ile	AUA	223	0.86
Leu	UUA	256	1.46
Leu	CUU	229	1.31
Leu	UUG	199	1.14
Leu	CUA	146	0.84
Leu	CUC	112	0.64
Leu	CUG	107	0.61
Lys	AAA	278	1.18
Lys	AAG	192	0.82
Met	AUG	245	1
Phe	UUU	377	1.16
Phe	UUC	275	0.84
Pro	CCU	183	1.37
Pro	CCA	159	1.19
Pro	CCC	116	0.87
Pro	CCG	78	0.58
Ser	UCU	201	1.36
Ser	UCA	158	1.07
Ser	UCC	153	1.03
Ser	AGU	152	1.03
Ser	UCG	120	0.81
Ser	AGC	104	0.7
Thr	ACU	180	1.37
Thr	ACC	140	1.07
Thr	ACA	130	0.99
Thr	ACG	75	0.57
Trp	UGG	147	1
Tyr	UAU	223	1.48
Tyr	UAC	79	0.52
Val	GUU	188	1.21
Val	GUA	174	1.12
Val	GUG	150	0.97
Val	GUC	108	0.7
end	UAA	13	1.3
end	UAG	10	1
end	UGA	7	0.7

## Sheet: Table S3
Table S3 The G+C content and the effective number of codons at each position of codons in the I. longiauritus mitogenome
Genes	codon No.	GC1 (%)	GC2(%)	GC3(%)	GC_all(%)	ENC	GC3s(%)
atp1	510	56.67	41.96	34.71	44.44	52.07	35.1
atp4	206	45.63	40.78	38.35	41.59	58.81	38.9
atp6	308	49.03	35.39	34.42	39.61	52.98	34.2
atp8	183	33.33	33.88	46.45	37.89	52.74	46.3
ccmB	207	44.93	43.96	34.78	41.22	46.83	35
ccmC	241	46.89	47.72	34.44	43.02	47.27	33.9
ccmFn	595	50.92	49.58	41.18	47.23	55.01	41.5
cob	425	49.41	40.71	32.94	41.02	53	32.8
cox1	525	48	42.48	36.95	42.48	52.09	37
cox2	261	51.72	39.08	31.8	40.87	47.04	31.8
cox3	281	52.67	45.55	35.94	44.72	51.73	35.7
matR	659	52.66	43.85	57.36	51.29	53.3	57.6
mttB	272	43.75	42.28	44.49	43.5	53.02	44
nad2	489	42.33	43.35	35.17	40.29	50.2	35
nad3	119	43.7	46.22	36.13	42.02	46.81	36.2
nad4	496	44.76	38.91	36.49	40.05	52.13	37.2
nad5	671	42.62	42.18	35.77	40.19	49.65	36
nad6	206	40.78	36.89	41.75	39.81	52.16	41.1
nad7	395	55.44	45.06	31.39	43.97	46.5	31.5
nad9	191	50.79	41.36	32.98	41.71	51.85	33.3
rpl16	186	48.92	51.08	32.26	44.09	52.35	33.3
rpl2	503	54.67	52.09	43.14	49.97	53.49	43.2
rpl5	189	48.15	32.28	42.86	41.09	52.14	43.7
rps1	182	48.35	38.46	40.11	42.31	47.31	39
rps11	195	47.69	42.05	41.03	43.59	61	41.6
rps13	117	50.43	41.88	29.06	40.46	42.25	27.7
rps2	399	51.13	39.1	40.6	43.61	53.23	41.5
rps3	559	44.54	40.97	43.29	42.93	55.94	43
rps4	345	40.58	41.45	37.1	39.71	52.16	37.6
rps7	149	50.34	40.27	36.24	42.28	58.32	35.7

## Sheet: Table S4
Table S4The homologous DNA fragement identified among the mitochondrial genome and chloroplast of I. longiauritus
Block	Mitogenome	% identity	Alignment Length	Mismatches	Gap openings	Alignment start （chloroplast）	Alignment end （chloroplast）	Alignment start （mitogemome）	Alignment end （mitogemome）	E-value	Bit Score	Gene (chloroplast)	Gene (mitogemome)
1	mt1	90.678	3143	171	45	7051	10149	227003	230067	0	4069	petD*, petB, psbH, psbN, psbT*
2	mt1	93.813	1697	77	9	28468	30157	253865	255540	0	2527	atpB*, atpE, trnM-CAU, trnV-UAC	trnM-CAT
3	mt1	95.028	2112	77	13	31101	33208	249583	251670	0	3293	ndhK*, ndhJ, trnF-GAA	trnF-GAA
4	mt1	85.701	1098	107	24	35203	36288	252212	253271	0	1112	rps4, trnS-GGA	trnS-GGA
5	mt1	99.441	4117	21	2	39904	44018	126908	131024	0	7474	psaA*, psaB
6	mt1	96.909	1747	29	2	55072	56818	42765	44486	0	2904	rpoC2*, rpoC1*
7	mt1	99.837	1230	1	1	56817	58045	108595	109824	0	2259	rpoC1*
8	mt1	99.167	2161	18	0	58039	60199	120262	122422	0	3892	rpoB*
9	mt2	98.277	1103	16	3	71341	72442	123955	125055	0	1929	psbC*	rrnL*
10	mt1	91.16	1629	91	22	113908	115524	33593	35180	0	2161	ndhI, ndhA*
* Represents the partial sequence identified in mitogenome

## Sheet: Table S5
Table S5 Ka/Ks ratio for protein coding sequences for ten mitogenomes
	atp1	atp4	atp6	atp8	ccmB	ccmC	ccmFc	ccmFn	cox1	cox2	matR	mttB	nad1	nad2	nad3	nad4	nad4L	nad5	nad7	nad9	rpl16	rps1	rps3	rps4	rps7	rps13
Indocalamus longiauritus vs Paspalum vaginatum PP072315	0.21187	1.52282	0.370316	0.370316	/	0	0.403703	0.565506	0.250104	0.182995	0.306112	0.55745	0.346324	0.54314	/	0.210138	/	0.260241	0.142895	0.268567	0.897438	0.561396	0.453827	0.998888	0	0.265785
Indocalamus longiauritus vs Setaria italica OR734218-OR734219	0.0745818	1.36286	0.292131	0.292131	1.78668	0	1.96608	0.544711	0.445711	0.102353	0.341351	0.372884	1.08939	0.684787	/	0.26389	/	0.282608	0.331031	0.280759	/	1.05742	0.11346	1.30991	/	0
Indocalamus longiauritus vs Eleusine indica NC040989	0.102444	0.431466	0.660547	0.660547	/	0	0.157263	0.749755	0.108342	0.183988	1.01435	0.122096	0.180919	0.811278	/	0.242698	/	0.179065	0.653579	0.138923	0.948451	0.972379	0.138897	0.790942	/	0.132358
Indocalamus longiauritus vs Oryza sativa Indica Group NC007886	0.793107	0.563804	0.701068	0.701068	/	0	0.451438	0.917362	0.0393371	0.101107	0.450979	0.744837	0.984816	1.7125	/	0.143428	/	0.117324	0.498898	/	0.475051	2.77848	0.190358	1.84932	/	0.270913
Indocalamus longiauritus vs Fargesia qinlingensis PP885440	/	/	/	/	/	/	0	/	0	0.155301	/	/	0.863968	0	/	/	/	2.60576	0.498898	/	/	/	/	/	/	0
Indocalamus longiauritus vs Indocalamus tessellatus PQ456900	/	/	0.679046	0.679046	/	/	0	/	/	0.155301	/	/	0.863968	0	/	/	/	2.60576	0.498898	/	/	/	/	/	/	/
Indocalamus longiauritus vs Bambusa oldhamii EU365401	0.136188	0.339009	0.556164	0.556164	0	0	0	1.43224	0	0.311112	0.849772	0.369736	/	0	/	0	/	0.644097	0.498898	/	/	1.80481	0	/	/	0
Indocalamus longiauritus vs Lolium perenne JX999996	0.142458	0.583454	0.443597	0.443597	/	0	0.681517	0.788412	0.105654	0	0.455352	2.08151	0.532567	0.517003	/	0.0886856	/	0.137803	0.253112	0.273554	0.438116	0.344907	1.18099	1.81226	/	0
Indocalamus longiauritus vs Triticum aestivum cultivar Chinese Yumai NC036024	0.141141	0.618603	0.590383	0.590383	/	0	0.849519	0.366264	0.114447	0.484161	0.398364	1.9312	0.17809	0.684179	/	0	/	0.0821232	0.395621	/	0.897049	0.606494	0.710241	1.18965	0	0
